# Supplementary material for: Dexmedetomidine ameliorates acute kidney injury by regulating mitochondrial dynamics via the α2-AR/SIRT1/PGC-1α pathway activation in rats
Source: Mol Med. 2024 Oct 25;30:184. doi: 10.1186/s10020-024-00964-y (PMC11505563; doi:10.1186/s10020-024-00964-y)
Supplement: Supplementary file 1 — Supplementary Material 1 [file 10020_2024_964_MOESM1_ESM.xlsx]

## Sheet: Sheet1
Figure 1
	BUN	Cre	KIM-1	NGAL
Brown-Forsythe test (P value)	0.3971	0.9223	0.7738	0.7978
"Bartlett's test"(P value)	0.8098	0.9084	0.3604	0.7721
Figure 2
	Complex I	Complex II	Complex III	Complex IV	GSH	GSSG	GSH/GSSG	CAT	SOD	MDA	ROS	Mitochondrial injury score	Mean mitochondrial volume	Number of mitochondria
Brown-Forsythe test (P value)	0.5354	0.2563	0.1847	0.5783	0.8506	0.3965	0.3557	0.8668	0.9724	0.6409	0.9816	0.4261	0.3099	0.6268
"Bartlett's test"(P value)	0.8193	0.4661	0.1622	0.5147	0.9626	0.2987	0.1851	0.9415	0.9069	0.8055	0.9525	0.9565	0.593	0.5154
Figure 3
	Total ATP	Mitochondrial ATP	CaN activity	p-CaMKII/CaMKII-α	p-CaMKII IHC score	CaN
Brown-Forsythe test (P value)	0.7863	0.929	0.7655	0.6357	0.3492	0.9222
"Bartlett's test"(P value)	0.6459	0.9914	0.8659	0.6651	0.594	0.9939
Figure 4
	SIRT1	PGC-1α	p-Drp1 S616	p-Drp1 S637	Fis1	Mfn1	Mfn2	Opa1	SIRT1 IHC score	PGC-1α IHC score
Brown-Forsythe test (P value)	0.2098	0.8331	0.1398	0.6382	0.1756	0.2821	0.4607	0.3572	0.9989	0.7069
"Bartlett's test"(P value)	0.5954	0.949	0.3109	0.8927	0.297	0.1453	0.6564	0.4115	0.9871	0.777
Figure 5
	Bak	Cyt C	Cleaved caspase 9	Bax/Bcl-2	Cleaved/Pro caspase 3	TUNEL
Brown-Forsythe test (P value)	0.1396	0.5563	0.6343	0.9627	0.4961	0.3741
"Bartlett's test"(P value)	0.2154	0.922	0.4969	0.7434	0.5305	0.4451
Figure 6
	The mitochondrial fragmentation level.	Mitochondria length
Brown-Forsythe test (P value)	0.0993	0.9907
"Bartlett's test"(P value)	0.3932	0.9819
Figure 7
	Complex I	Complex II	Complex III	Complex IV	GSH	GSSG	MDA	T-SOD	CAT	ATP	GSH/GSSG	ROS	mitochondrial ROS
Brown-Forsythe test (P value)	0.7655	0.4046	0.153	0.1996	0.6616	0.9428	0.2102	0.7173	0.7283	0.0736	0.6276	0.6049	0.5993
"Bartlett's test"(P value)	0.8048	0.5172	0.5962	0.7473	0.5045	0.967	0.1264	0.787	0.8718	0.1167	0.5154	0.274	0.8089
Figure 8
	p-CaMKII/CaMKII-α	Fluo-4 AM intensity	p-CaMKII fluorescence intensity	Ratio of JC-10 fluorescence
Brown-Forsythe test (P value)	0.1017	0.0729	0.511	0.4021
"Bartlett's test"(P value)	0.0749	0.0611	0.674	0.3648
Figure 9
	SIRT1	Fis l	Mfn 1	Mfn 2	Opal 1	p-Drp1/Drp1
Brown-Forsythe test (P value)	0.7942	0.9928	0.3596	0.128	0.1511	0.1029
"Bartlett's test"(P value)	0.7477	0.9993	0.6088	0.1945	0.717	0.4048
Figure 10
	Mitochondrial Mfn2	Mitochondrial p-Drp1 S616	SIRT1 fluorescence
Brown-Forsythe test (P value)	0.1344	0.0714	0.0577
"Bartlett's test"(P value)	0.2832	0.0748	0.0642
Figure 11
	The ratio of total apoptosis	Bak	Cyt C	Bax/Bcl-2	Cleaved/Pro Caspase 9	Cleaved/Pro Caspase 3	Bax inserted into mitochondria
Brown-Forsythe test (P value)	0.0788	0.4538	0.0547	0.5969	0.585	0.3443	0.0544
"Bartlett's test"(P value)	0.1012	0.0737	0.1121	0.6907	0.5087	0.5972	0.0975
